# Supplementary material for: Mitochondrial Homeostasis–Related lncRNAs are Potential Biomarkers for Predicting Prognosis and Immune Response in Lung Adenocarcinoma
Source: Front Genet. 2022 Jun 13;13:870302. doi: 10.3389/fgene.2022.870302 (PMC9234294; doi:10.3389/fgene.2022.870302)
Supplement: Supplementary file 2 [file DataSheet2.xlsx]

## Sheet: AC090559.1
normal1	AC090559.1	28.29	23.79	-4.5	-5.08667	0.586667	1.50177
normal2	AC090559.1	29.04	23.93	-5.11	-5.08667	-0.0233333	0.983957
normal3	AC090559.1	28.88	23.75	-5.13	-5.08667	-0.0433333	0.97041
normal4	AC090559.1	28.4	23.65	-4.75	-5.08667	0.336667	1.26284
normal5	AC090559.1	29.27	23.71	-5.56	-5.08667	-0.473333	0.720298
normal6	AC090559.1	28.71	23.68	-5.03	-5.08667	0.0566667	1.04006
normal7	AC090559.1	28.99	23.78	-5.21	-5.08667	-0.123333	0.918064
normal8	AC090559.1	29.23	23.95	-5.28	-5.08667	-0.193333	0.874583
normal9	AC090559.1	29.25	23.96	-5.29	-5.08667	-0.203333	0.868541
normal10	AC090559.1	28.33	23.32	-5.01	-5.08667	0.0766667	1.05458
normal11	AC090559.1	28.86	23.8	-5.06	-5.08667	0.0266667	1.01866
normal12	AC090559.1	28.74	23.87	-4.87	-5.08667	0.216667	1.16205
normal13	AC090559.1	29.23	23.89	-5.34	-5.08667	-0.253333	0.838956
normal14	AC090559.1	28.71	23.69	-5.02	-5.08667	0.0666667	1.04729
normal15	AC090559.1	28.84	23.7	-5.14	-5.08667	-0.0533333	0.963707
cancer1	AC090559.1	29.41	23.67	-5.74	-5.05333	-0.686667	0.621288
cancer2	AC090559.1	30.28	23.94	-6.34	-5.05333	-1.28667	0.409897
cancer3	AC090559.1	30.79	23.45	-7.34	-5.05333	-2.28667	0.204948
cancer4	AC090559.1	29.91	23.73	-6.18	-5.05333	-1.12667	0.457973
cancer5	AC090559.1	30.04	23.69	-6.35	-5.05333	-1.29667	0.407066
cancer6	AC090559.1	29.87	23.26	-6.61	-5.05333	-1.55667	0.339936
cancer7	AC090559.1	29.95	23.7	-6.25	-5.05333	-1.19667	0.436282
cancer8	AC090559.1	29.56	23.95	-5.61	-5.05333	-0.556667	0.679871
cancer9	AC090559.1	30.09	23.7	-6.39	-5.05333	-1.33667	0.395934
cancer10	AC090559.1	29.75	23.59	-6.16	-5.05333	-1.10667	0.464366
cancer11	AC090559.1	30.04	23.76	-6.28	-5.05333	-1.22667	0.427304
cancer12	AC090559.1	29.5	24.07	-5.43	-5.05333	-0.376667	0.770215
cancer13	AC090559.1	29.45	23.83	-5.62	-5.05333	-0.566667	0.675175
cancer14	AC090559.1	30.61	23.73	-6.88	-5.05333	-1.82667	0.281915
cancer15	AC090559.1	30.28	23.69	-6.59	-5.05333	-1.53667	0.344681

## Sheet: AL590666.2
normal1	AL590666.2	33.76	23.79	-9.97	-9.35067	-0.619333	0.650972
normal2	AL590666.2	33.49	23.93	-9.56	-9.34933	-0.210667	0.864138
normal3	AL590666.2	33.24	23.75	-9.49	-9.34933	-0.140667	0.9071
normal4	AL590666.2	33.83	23.65	-10.18	-9.34933	-0.830667	0.562269
normal5	AL590666.2	32.99	23.71	-9.28	-9.34933	0.0693333	1.04923
normal6	AL590666.2	33.93	23.68	-10.25	-9.34933	-0.900667	0.535639
normal7	AL590666.2	33.81	23.78	-10.03	-9.34933	-0.680667	0.623877
normal8	AL590666.2	32.11	23.6	-8.51	-9.34933	0.839333	1.78922
normal9	AL590666.2	32.24	23.7	-8.54	-9.34933	0.809333	1.7524
normal10	AL590666.2	32.33	23.32	-9.01	-9.34933	0.339333	1.26517
normal11	AL590666.2	32.74	23.8	-8.94	-9.34933	0.409333	1.32807
normal12	AL590666.2	32.75	23.87	-8.88	-9.34933	0.469333	1.38447
normal13	AL590666.2	32.83	23.89	-8.94	-9.34933	0.409333	1.32807
normal14	AL590666.2	32.06	23.69	-8.37	-9.34933	0.979333	1.97155
normal15	AL590666.2	34.01	23.7	-10.31	-9.34933	-0.960667	0.513819
cancer1	AL590666.2	31.99	23.67	-8.32	-9.34933	1.02933	2.04108
cancer2	AL590666.2	32.09	23.94	-8.15	-9.34933	1.19933	2.29634
cancer3	AL590666.2	31.48	23.45	-8.03	-9.34933	1.31933	2.49551
cancer4	AL590666.2	32.86	23.73	-9.13	-9.34933	0.219333	1.1642
cancer5	AL590666.2	32.5	23.69	-8.81	-9.34933	0.539333	1.4533
cancer6	AL590666.2	31.95	23.26	-8.69	-9.34933	0.659333	1.57935
cancer7	AL590666.2	31.19	23.7	-7.49	-9.34933	1.85933	3.6284
cancer8	AL590666.2	31	23.36	-7.64	-9.34933	1.70933	3.2701
cancer9	AL590666.2	32.35	23.96	-8.39	-9.34933	0.959333	1.94441
cancer10	AL590666.2	31.76	23.59	-8.17	-9.34933	1.17933	2.26472
cancer11	AL590666.2	31.63	23.76	-7.87	-9.34933	1.47933	2.7882
cancer12	AL590666.2	31.35	24.07	-7.28	-9.34933	2.06933	4.19693
cancer13	AL590666.2	31.48	23.83	-7.65	-9.34933	1.69933	3.24751
cancer14	AL590666.2	31.2	23.73	-7.47	-9.34933	1.87933	3.67905
cancer15	AL590666.2	32.09	23.69	-8.4	-9.34933	0.949333	1.93098

## Sheet: FENDRR
normal1	F	28.12	23.79	-4.33	-3.8	-0.53	0.692555
normal2	F	28.56	23.93	-4.63	-3.865	-0.765	0.588453
normal3	F	27.74	23.75	-3.99	-3.865	-0.125	0.917004
normal4	F	27.04	23.65	-3.39	-3.865	0.475	1.38992
normal5	F	27.83	23.71	-4.12	-3.865	-0.255	0.837987
normal6	F	27.11	23.68	-3.43	-3.865	0.435	1.35191
normal7	F	28.52	23.78	-4.74	-3.865	-0.875	0.545254
normal8	F	27.02	23.95	-3.07	-3.865	0.795	1.73508
normal9	F	26.99	23.96	-3.03	-3.865	0.835	1.78386
normal10	F	27.45	23.32	-4.13	-3.865	-0.265	0.832199
normal11	F	27.38	23.8	-3.58	-3.865	0.285	1.21841
normal12	F	27.2	23.87	-3.33	-3.865	0.535	1.44894
normal13	F	27.71	23.89	-3.82	-3.865	0.045	1.03168
normal14	F	27.33	23.69	-3.64	-3.865	0.225	1.16878
normal15	F	27.47	23.7	-3.77	-3.865	0.095	1.06807
cancer1	F	30.35	23.67	-6.68	-3.865	-2.815	0.142102
cancer2	F	30.64	23.94	-6.7	-3.865	-2.835	0.140146
cancer3	F	30.5	23.45	-7.05	-3.865	-3.185	0.109956
cancer4	F	30.66	23.73	-6.93	-3.865	-3.065	0.119493
cancer5	F	30.6	23.69	-6.91	-3.865	-3.045	0.121161
cancer6	F	30.98	23.26	-7.72	-3.865	-3.855	0.0691082
cancer7	F	32.1	23.7	-8.4	-3.865	-4.535	0.0431349
cancer8	F	29.78	23.95	-5.83	-3.865	-1.965	0.256139
cancer9	F	30.12	23.7	-6.42	-3.865	-2.555	0.170164
cancer10	F	29.54	23.59	-5.95	-3.865	-2.085	0.235696
cancer11	F	29.91	23.76	-6.15	-3.865	-2.285	0.205185
cancer12	F	28.84	24.07	-4.77	-3.865	-0.905	0.534033
cancer13	F	29.61	23.83	-5.78	-3.865	-1.915	0.265172
cancer14	F	29.7	23.73	-5.97	-3.865	-2.105	0.232451
cancer15	F	29.52	23.69	-5.83	-3.865	-1.965	0.256139
